# Supplementary material for: Isolation, Identification, and Genetic Phylogenetic Analysis of Two Different Genotypes of Bovine Parainfluenza 3 Virus in China
Source: Viruses. 2022 Oct 9;14(10):2221. doi: 10.3390/v14102221 (PMC9607367; doi:10.3390/v14102221)
Supplement: Supplementary file 1 [file viruses-14-02221-s001.zip]

Archive with 1 entries (1 files):
- viruses-1888647-supplementary.pdf
